# Supplementary material for: Taxonomic changes in some predominantly Palaearctic distributed genera of Drymini (Heteroptera, Rhyparochromidae)
Source: Zookeys. 2013 Jul 30;(319):211–21. doi: 10.3897/zookeys.319.4465 (PMC3764522; doi:10.3897/zookeys.319.4465)
Supplement: XML Treatment for Brentiscerus putoni [file zookeys.319.4465-treatment1.xml]

<!DOCTYPE tp:taxon-treatment
  PUBLIC "-//TaxonX//DTD Taxonomic Treatment Publishing DTD v0 20100105//EN" "tax-treatment-NSO.dtd">
<tp:taxon-treatment xmlns:tp="http://www.plazi.org/taxpub"><tp:treatment-meta><mixed-citation publication-type="journal"><person-group><name><surname>Kondorosy</surname><given-names>Előd</given-names></name></person-group><article-title>Taxonomic changes in some predominantly Palaearctic distributed genera of Drymini (Heteroptera, Rhyparochromidae)</article-title><source>Zookeys</source><day>30</day><month>7</month><year>2013</year><volume>2013</volume><issue>319</issue><fpage>211</fpage><lpage>221</lpage><pub-id pub-id-type="doi">10.3897/zookeys.319.4465</pub-id></mixed-citation></tp:treatment-meta><tp:nomenclature><tp:taxon-name>
                            <tp:taxon-name-part taxon-name-part-type="genus">Brentiscerus</tp:taxon-name-part>
                            <tp:taxon-name-part taxon-name-part-type="species">putoni</tp:taxon-name-part>
                            <object-id xmlns:xlink="http://www.w3.org/1999/xlink" xlink:type="simple">http://species-id.net/wiki/Brentiscerus_putoni</object-id>
                        </tp:taxon-name><tp:taxon-authority>(Buchanan White, 1878)</tp:taxon-authority><tp:nomenclature-citation-list><tp:nomenclature-citation><tp:taxon-name>Scolopostethus putoni</tp:taxon-name><comment> Buchanan White, 1878: 75. Syntypes (♂, ♀): New Zealand; BMNH!</comment></tp:nomenclature-citation><tp:nomenclature-citation><tp:taxon-name>Taphropeltus javanus</tp:taxon-name><comment> Bergroth, 1906a [12 Sep.]: 220. Syntype (s): [Indonesia:] Java, Mt. Tengger; lost? <bold>syn. n.</bold></comment></tp:nomenclature-citation><tp:nomenclature-citation><tp:taxon-name>Taphropeltus australis</tp:taxon-name><comment> Bergroth, 1906b [Oct.]: 13. Syntype (s): Australia: Victoria; lost? <bold>syn. n.</bold></comment></tp:nomenclature-citation></tp:nomenclature-citation-list></tp:nomenclature><tp:treatment-sec sec-type="Type material examined"><title>Type material examined.</title><p><bold><!--PageBreak--><italic><tp:taxon-name>Scolopostethus putoni</tp:taxon-name></italic>. Lectotype</bold> (designated by <xref ref-type="bibr" rid="B8">Scudder 1967</xref>): round label with purple margin LECTOTYPE // round label with red margin TYPE // hw: New Zealand // Scolopostethus / putoni B.W. // Brentiscerus / putoni (Wk.) / ExDr. 77 // printed: Pres. by / Perth Museum / B. M. 1953-629. //pink hw. Scolopostethus / putoni White 1878 / G.G.E. Scudder 1965 / LECTOTPYE (female, BMNH). <bold>Paralectotypes</bold>: round label with blue margin PARALECTOTYPE // round label with yellow margin COTYPE // hw: New Zealand // Scolopostethus / putoni B.W. // printed: Pres. by / Perth Museum / B. M. 1953-629. (1 male, 2 females all with the same labels, BMNH).</p><p>The types of <bold><italic><tp:taxon-name>Taphropeltus australis</tp:taxon-name></italic></bold> and <bold><italic><tp:taxon-name>Taphropeltus javanus</tp:taxon-name></italic></bold> are probably lost, no references mentioning them could be traced and they could not be found in FMNH where most of Bergroth’s collection is deposited. Taxonomic decisions were made based by examination of non-type specimens from Australia, New Guinea and Indonesia, respectively.</p></tp:treatment-sec><tp:treatment-sec sec-type="Additional material examined"><title>Additional material examined.</title><p><bold>INDONESIA.</bold> Dammerman / O. Soemba / 700 m 249 / Kananggar / v. 1925 (1 male, RMNH); Dammerman / Idjen 1850 m / Ongop-ongop / 19. V. 1924 / No. 17 (RMNH); Banjoewangi / JAVA 1909 / MacGillavry (1 female, HNHM); INDONESIA: centr. Java / Pokalongan Reg., Bandar / 1050 m / 2.1998., leg. S. Jakl (1 female, NHMW); IDN-Bali Isl. / Bedugul reg. 1300m / Tamblingan lak.N.R. / S. Jakl lg., 3.2005 (1 female, MMBC); Sunda Exp. Rensch / W.-Flores / Rana Mêsé / 20.–30.6.1927 (1 male, MFNB); Sumba (E) / Luku-Melolo N. R. / 550 m, VII. 2005 / leg. S. Jakl (2 ex., NHMW). <bold>PAPUA NEW GUINEA.</bold> New Guinea / Mt. Kaindi / 2400 m / 15-16. IV. 1965 // Nr. 34 / Coll. Balogh et / Szent-Ivány (1 female, HNHM); Austr. New Guinea / Wau 1250 m / 10.-20. XI. 1972 / J. v. d. Vecht (1 male, ZMAN); Museum Leiden / Neth. New Guinea Exp. / Star Range 1260 m / Sibil / 15. VI. 1959 // Taphropeltus 3 (handwriting) (1 female, RMNH); <bold>AUSTRALIA</bold>. N.S.W. / Cassilis “Kuloo” / Station 710 m / <named-content xmlns:xlink="http://www.w3.org/1999/xlink" content-type="dwc:verbatimCoordinates" xlink:type="simple">31°50'9"S, 150°8'E</named-content> // 25.X.2000 / Hung. Entom. Exped. / leg. A. Podlussány, G. Hangay &amp; I. Rozner (1 male, HNHM); N.S.W. / Karai State Forest / Kookaburra, 943 m / <named-content xmlns:xlink="http://www.w3.org/1999/xlink" content-type="dwc:verbatimCoordinates" xlink:type="simple">31°1'4"S, 152°20'2"E</named-content> // 27–28.X.2000 / Hung. Entom. Exped. / leg. A. Podlussány, G. Hangay &amp; I. Rozner (1 female, HNHM); N.S.W., Putty / Road, Cases Courvert / 10–11.I.2006 leg. G. Hangay, I. Rozner &amp; A. Podlussány (1 male, 2 female, HNHM); N.S.W. / Milton, 21.I.2006 / leg. A. Podlussány, G. Hangay &amp; I. Rozner (1 female, HNHM); New South Wales / J.P. Duffels // Eucalyptus / forest // 48 km N of Singleton / 15 I 1983 (1 female, ZMAN). <bold>NEW ZEALAND</bold>. C. Darwin / 85–119. (1 male, BMNH); (handwriting): Kaitaia NZ / 1 VIII 23 / JG Myers // Base of prairie grass // (printed): J. G. Myers Coll. B.M. 1937-789. (1 male, BMNH).</p><p>The population of <italic><tp:taxon-name>Brentiscerus putoni</tp:taxon-name></italic> in New Zealand possibly originates from Australia, where all congeners are native. There are no autochthonous <tp:taxon-name>Drymini</tp:taxon-name> species in New Zealand, only some introduced species occur, as <italic><tp:taxon-name>Brentiscerus putoni</tp:taxon-name></italic>, <italic><tp:taxon-name>Grossander major</tp:taxon-name></italic> (Gross, 1965) and <italic><tp:taxon-name>Paradrymus exilirostris</tp:taxon-name></italic> Bergroth, 1916 (<xref ref-type="bibr" rid="B5">Malipatil 1977</xref>). Since it feeds on <italic><tp:taxon-name>Eucalyptus</tp:taxon-name></italic> seeds (<xref ref-type="bibr" rid="B4">Gross 1965</xref>), <italic><tp:taxon-name>Brentiscerus putoni</tp:taxon-name></italic> likely was introduced with <italic><tp:taxon-name>Eucalyptus</tp:taxon-name></italic> trees.</p><p><!--PageBreak-->The other species of the genus <italic><tp:taxon-name>Taphropeltus</tp:taxon-name></italic> species which are partly of extrapalaearctic distribution are <italic><tp:taxon-name>Taphropeltus nervosus</tp:taxon-name></italic> (Fieber, 1861) and <italic><tp:taxon-name>Taphropeltus ornatus</tp:taxon-name></italic> Linnavuori, 1978. Both of these species are morphologically rather distinct from the type species, <italic><tp:taxon-name>Taphropeltus hamulatus</tp:taxon-name></italic> Thomson, 1870, and the other known Palaearctic members of the genus. It is sure that at least <italic><tp:taxon-name>Taphropeltus ornatus</tp:taxon-name></italic> belongs to another genus, as it also was suggested by <xref ref-type="bibr" rid="B6">Péricart (1999)</xref>. This problem needs further investigation.</p></tp:treatment-sec><ref-list><ref id="B8"><mixed-citation xmlns:xlink="http://www.w3.org/1999/xlink" xlink:type="simple"><person-group><name name-style="western"><surname>Scudder</surname><given-names>GGE</given-names></name></person-group> (<year>1967</year>) <article-title>Rhyparochrominae types in the British Museum (Natural History) (Hemiptera: Lygaeidae).</article-title><source>Bulletin of the British Museum (Natural History) Entomology</source><volume>20</volume> (<issue>6</issue>): <fpage>251</fpage>-<lpage>285</lpage>.</mixed-citation></ref><ref id="B5"><mixed-citation xmlns:xlink="http://www.w3.org/1999/xlink" xlink:type="simple"><person-group><name name-style="western"><surname>Malipatil</surname><given-names>MB</given-names></name></person-group> (<year>1977</year>) <article-title>Additions to the Drymini of New Zealand (Heteroptera: Lygaeidae).</article-title><source>New Zealand Journal of Zoology</source><volume>4</volume>: <fpage>177</fpage>-<lpage>182</lpage>. doi: <ext-link ext-link-type="uri" xlink:href="http://dx.doi.org/10.1080/03014223.1977.9517950" xlink:type="simple">10.1080/03014223.1977.9517950</ext-link></mixed-citation></ref><ref id="B4"><mixed-citation xmlns:xlink="http://www.w3.org/1999/xlink" xlink:type="simple"><person-group><name name-style="western"><surname>Gross</surname><given-names>GF</given-names></name></person-group> (<year>1965</year>) <article-title>A revision of the Australian and New Guinea Drymini (Heteroptera-Lygaeidae).</article-title><source>Records of the South Australian Museum</source><volume>15</volume>: <fpage>39</fpage>-<lpage>76</lpage>.</mixed-citation></ref><ref id="B6"><mixed-citation xmlns:xlink="http://www.w3.org/1999/xlink" xlink:type="simple"><person-group><name name-style="western"><surname>Péricart</surname><given-names>J</given-names></name></person-group> (<year>1999</year>) <source>Hémiptères Lygaeidae euro-méditerranéens II. – Fauna de France, 84 B, Fédération Française des Sociétés de Sciences Naturelles, Paris, 453 pp.</source></mixed-citation></ref></ref-list></tp:taxon-treatment>
