# Supplementary material for: Taxonomic changes in some predominantly Palaearctic distributed genera of Drymini (Heteroptera, Rhyparochromidae)
Source: Zookeys. 2013 Jul 30;(319):211–21. doi: 10.3897/zookeys.319.4465 (PMC3764522; doi:10.3897/zookeys.319.4465)
Supplement: XML Treatment for Malipatilius [file zookeys.319.4465-treatment2.xml]

<!DOCTYPE tp:taxon-treatment
  PUBLIC "-//TaxonX//DTD Taxonomic Treatment Publishing DTD v0 20100105//EN" "tax-treatment-NSO.dtd">
<tp:taxon-treatment xmlns:tp="http://www.plazi.org/taxpub"><tp:treatment-meta><mixed-citation publication-type="journal"><person-group><name><surname>Kondorosy</surname><given-names>Előd</given-names></name></person-group><article-title>Taxonomic changes in some predominantly Palaearctic distributed genera of Drymini (Heteroptera, Rhyparochromidae)</article-title><source>Zookeys</source><day>30</day><month>7</month><year>2013</year><volume>2013</volume><issue>319</issue><fpage>211</fpage><lpage>221</lpage><pub-id pub-id-type="doi">10.3897/zookeys.319.4465</pub-id></mixed-citation></tp:treatment-meta><tp:nomenclature><tp:taxon-name>
                            <tp:taxon-name-part taxon-name-part-type="genus">Malipatilius</tp:taxon-name-part>
                            <object-id xmlns:xlink="http://www.w3.org/1999/xlink" xlink:type="simple">urn:lsid:zoobank.org:act:1B42F8DE-6D15-4B14-BE9B-BD02DEAF79FC</object-id>
                            <object-id xmlns:xlink="http://www.w3.org/1999/xlink" xlink:type="simple">http://species-id.net/wiki/Malipatilius</object-id>
                        </tp:taxon-name><tp:taxon-status xmlns:xlink="http://www.w3.org/1999/xlink" xlink:type="simple">gen. n.</tp:taxon-status></tp:nomenclature><tp:treatment-sec sec-type="Type species"><title>Type species.</title><p><italic><tp:taxon-name>Scolopostethus forticornis</tp:taxon-name></italic> Gross, 1965, by present designation.</p></tp:treatment-sec><tp:treatment-sec sec-type="Description"><title>Description.</title><p><italic>Body</italic> elongate oval, dull, extensively punctate, dorsally glabrous (<xref ref-type="fig" rid="F3">Fig. 3</xref>).</p><p><italic>Head</italic> pentagonal, with dense fine punctures. Eyes small, very prominent. Ocelli well developed, located very far from each other, near the eyes. Antenniferous tubercle curved laterally. <italic>Antenna</italic> very robust, subclavate.</p><!--PageBreak--><p><italic>Pronotum</italic> without anterior collar, transversal furrow deep, disk densely punctured. Anterior and posterior margins straight, lateral margin concave, explanate but not widened at transversal furrow. Anterior lobe more globose in male, lateral margin partially parallel here. <italic>Scutellum</italic> elevated at middle. <italic>Fore wing</italic>. Clavus with 3 regular rows of punctures. Corium evenly and densely punctate, nearly parallel, costal margin only slightly concave subbasally, apical margin straight. <italic>Thoracic sternum</italic> punctate except submedian parts of mesosternum. <italic>Legs</italic> robust, fore femur strongly incrassate, especially in male, with two rows of spines and a very large spine in inner row.</p><p><italic>Abdomen</italic> with dense decumbent pilosity, lateral portion of intersegmental suture between sternites IV–V curved anteriorly, not reaching lateral margin and sublateral furrow; trichobothrial pattern as typical in <tp:taxon-name>Drymini</tp:taxon-name>.</p><fig id="F3" position="float" orientation="portrait"><label>Figure 3.</label><caption><p><italic><tp:taxon-name>Malipatilius forticornis</tp:taxon-name></italic> (Gross, 1965), new combination.</p></caption><graphic xmlns:xlink="http://www.w3.org/1999/xlink" xlink:href="ZooKeys-319-211-g003.jpg" position="float" orientation="portrait" xlink:type="simple"/></fig></tp:treatment-sec><tp:treatment-sec sec-type="Included species"><title>Included species.</title><p>The genus is apparently not monotypic, because besides of the type species very probably congeneric specimens were seen at least from Java, Kalimantan and the New Hebrides.</p></tp:treatment-sec><tp:treatment-sec sec-type="Discussion"><title>Discussion:</title><p>The type species of <!--PageBreak--><italic><tp:taxon-name>Malipatilius</tp:taxon-name></italic> gen. n. was originally placed into the genus <italic><tp:taxon-name>Scolopostethus</tp:taxon-name></italic>. The diagnostic characters of the two genera are presented in <xref ref-type="table" rid="T1">Table 1</xref>. A typical <italic><tp:taxon-name>Scolopostethus</tp:taxon-name></italic> species, <italic><tp:taxon-name>Scolopostethus ornandus</tp:taxon-name></italic> Distant, 1904 is imaged for comparison on <xref ref-type="fig" rid="F4">Fig. 4</xref>. <italic><tp:taxon-name>Faelicianus</tp:taxon-name></italic> Bergroth, 1918, is perhaps the sister genus of <italic><tp:taxon-name>Malipatilius</tp:taxon-name></italic> gen. n. This genus has a pale wide lateral carina on pronotum, which is broadened <!--PageBreak-->at transversal impression, therefore the pronotum is evenly convex laterally. The antenna is also slender, much more than even in <italic><tp:taxon-name>Scolopostethus</tp:taxon-name></italic>. Another known genera of <tp:taxon-name>Drymini</tp:taxon-name>, e.g. the superficially similar <italic><tp:taxon-name>Salaciola</tp:taxon-name></italic> Bergroth, 1893, which sometimes has similar colour and explanate pronotal carina, are certainly not closely related.</p><p><bold>Etymology.</bold> Patronymic, named after and dedicated to Mallik B. Malipatil, recognizing his excellent contributions to various groups of Australian <tp:taxon-name>Heteroptera</tp:taxon-name>, particularly <tp:taxon-name>Rhyparochromidae</tp:taxon-name>. Gender masculine.</p><fig id="F4" position="float" orientation="portrait"><label>Figure 4.</label><caption><p><italic><tp:taxon-name>Scolopostethus ornandus</tp:taxon-name></italic> Distant, 1904.</p></caption><graphic xmlns:xlink="http://www.w3.org/1999/xlink" xlink:href="ZooKeys-319-211-g004.jpg" position="float" orientation="portrait" xlink:type="simple"/></fig><table-wrap id="T1" position="float" orientation="portrait"><label>Table 1.</label><caption><p>Diagnostic characters of <italic><tp:taxon-name>Malipatilius</tp:taxon-name></italic> gen. n. and <italic><tp:taxon-name>Scolopostethus</tp:taxon-name></italic>.</p></caption><table><tbody><tr><td rowspan="1" colspan="1"><bold>Character</bold></td><td rowspan="1" colspan="1"><bold><italic><tp:taxon-name>Malipatilius</tp:taxon-name></italic> gen. n.</bold></td><td rowspan="1" colspan="1"><bold><italic><tp:taxon-name>Scolopostethus</tp:taxon-name></italic></bold></td></tr><tr><td rowspan="1" colspan="1">Eye</td><td rowspan="1" colspan="1">hind margin straight</td><td rowspan="1" colspan="1">rounded</td></tr><tr><td rowspan="1" colspan="1">Antennal segment I surpassing apex of head</td><td rowspan="1" colspan="1">short, less than half length of segment</td><td rowspan="1" colspan="1">longer, more than half length of segment</td></tr><tr><td rowspan="1" colspan="1">Length: width ratio of antennal segment III</td><td rowspan="1" colspan="1">~3.5</td><td rowspan="1" colspan="1">more than 5</td></tr><tr><td rowspan="1" colspan="1">Colour of pronotum</td><td rowspan="1" colspan="1">unicolorous dark (sometimes posteriorly slightly paler)</td><td rowspan="1" colspan="1">tricoloured</td></tr><tr><td rowspan="1" colspan="1">Lateral margin of pronotum</td><td rowspan="1" colspan="1">invariably dark</td><td rowspan="1" colspan="1">always pale on middle</td></tr><tr><td rowspan="1" colspan="1">Pronotal margin at transverse furrow</td><td rowspan="1" colspan="1">virtually not widened; strongly concave</td><td rowspan="1" colspan="1">distinctly widened, straight or slightly concave</td></tr><tr><td rowspan="1" colspan="1">Anterior pronotal lobe of male in side-view</td><td rowspan="1" colspan="1">strongly emerging, approximately as high as posterior margin</td><td rowspan="1" colspan="1">slightly emerging, nearly evenly sloping</td></tr><tr><td rowspan="1" colspan="1">Transversal furrow</td><td rowspan="1" colspan="1">deep</td><td rowspan="1" colspan="1">shallow</td></tr><tr><td rowspan="1" colspan="1">Posterior pronotal margin</td><td rowspan="1" colspan="1">straight</td><td rowspan="1" colspan="1">concave</td></tr><tr><td rowspan="1" colspan="1">Scutellum in side-view</td><td rowspan="1" colspan="1">convex</td><td rowspan="1" colspan="1">flat</td></tr><tr><td rowspan="1" colspan="1">Number of rows of punctures on clavus</td><td rowspan="1" colspan="1">3 (inner row sometimes incomplete)</td><td rowspan="1" colspan="1">3.5–4</td></tr><tr><td rowspan="1" colspan="1">Punctures on corium</td><td rowspan="1" colspan="1">even and dense</td><td rowspan="1" colspan="1">inner part with smooth parts</td></tr><tr><td rowspan="1" colspan="1">Apical margin of corium</td><td rowspan="1" colspan="1">straight</td><td rowspan="1" colspan="1">slightly S-shaped</td></tr></tbody></table></table-wrap></tp:treatment-sec></tp:taxon-treatment>
